# Supplementary material for: The Role of Knockout Olfactory Receptor Genes in Odor Discrimination
Source: Genes (Basel). 2021 Apr 23;12(5):631. doi: 10.3390/genes12050631 (PMC8145969; doi:10.3390/genes12050631)
Supplement: Supplementary file 1 [file genes-12-00631-s001.zip]

Archive with 1 entries (1 files):
- genes-1170168-supplementary.pdf
